# Supplementary material for: Clinical presentation and treatment response in patients with polymyalgia rheumatica and giant cell arteritis during a 40-week follow-up
Source: Rheumatol Adv Pract. 2021 Nov 24;5(3):rkab091. doi: 10.1093/rap/rkab091 (PMC8665449; doi:10.1093/rap/rkab091)
Supplement: rkab091_Supplementary_Data [file rkab091_supplementary_data.zip]

Archive with 2 entries (2 files):
- 21-118 Supplementary Figures.pdf
- 21-118_Supplementary_Tables.docx
